# Supplementary material for: Phase I Trial of Prophylactic Donor-Derived IL-2-Activated NK Cell Infusion after Allogeneic Hematopoietic Stem Cell Transplantation from a Matched Sibling Donor
Source: Cancers (Basel). 2021 May 28;13(11):2673. doi: 10.3390/cancers13112673 (PMC8198961; doi:10.3390/cancers13112673)
Supplement: Supplementary file 1 [file cancers-13-02673-s001.zip]

Archive with 1 entries (1 files):
- cancers-1214077-supplementary.pdf
